# Supplementary material for: Resveratrol Enhances Temozolomide Efficacy in Glioblastoma Cells through Downregulated MGMT and Negative Regulators-Related STAT3 Inactivation
Source: Int J Mol Sci. 2023 May 29;24(11):9453. doi: 10.3390/ijms24119453 (PMC10253519; doi:10.3390/ijms24119453)
Supplement: Supplementary file 1 [file ijms-24-09453-s001.zip]

Archive with 5 entries (4 files):
- Supplementary file/
- Supplementary file/Supplementary Figure S1.pdf
- Supplementary file/Supplementary Figure S2.pdf
- Supplementary file/Supplementary Figure S3.pdf
- Supplementary file/Thumbs.db
